# Supplementary material for: Spine deformities in patients with Ehlers-Danlos syndrome, type IV - late results of surgical treatment
Source: Scoliosis. 2010 Nov 25;5:26. doi: 10.1186/1748-7161-5-26 (PMC3004829; doi:10.1186/1748-7161-5-26)
Supplement: Additional File 1 — Main data of all patients. Microsoft Excel table with data of all patients. [file 1748-7161-5-26-S1.XLS]

## Sheet: E-D
NRP	ID_POBYTU	NZI	DATA_P	ZabiegiAll.TEKST	ROZC	ROZPOZ.TEKST	DRO1C		ROZPOZ_1.TEKST
517616	2061\2007	Błaszczyk Dominik	2007-09-04	Wymiana instrumentarium	1006	skolioza w chorobach ukladowych	7078	E	zespół Ehrlesa-Danlossa
518568	0278\2007	Jureczka Kinga	2007-01-31	Spondylodeza tylna z instrumentarium Harrington-Luque	1006	skolioza w chorobach ukladowych	7078	E	zespół Ehrlesa-Danlossa
3817	0170\2000	Kryska Damian	2000-02-15	Spondylodeza tylna z instrumentarium DERO	7078	zespół Ehrlesa-Danlossa		E
517756	0817\2006	Krzemińska Monika	2006-05-19	Operacja Salter'a	7078	zespół Ehrlesa-Danlossa	1006	E	skolioza w chorobach ukladowych
518125	1630\2006	Kubit Monika	2006-08-10	Osteotomia klinowa stęp, śródstopie	7078	zespół Ehrlesa-Danlossa	13205	E	paluch koślawy
518237	1890\2006	Narojczyk Magdalena	2006-09-18	Artrodeza potrójna stępu	7078	zespół Ehrlesa-Danlossa		E
504320	0733\2003	Radwański Dariusz	2003-03-27	Spondylodeza tylna z instrumentarium DERO	1006	skolioza w chorobach ukladowych		E	zespół Ehrlesa-Danlossa
514822	1204\2007	Rajda Mateusz	2007-05-28	Spondylodeza tylna z instrumentarium innym	1006	skolioza w chorobach ukladowych	7078	E	zespół Ehrlesa-Danlossa
510432	0239\2001	Rumiński Maciej	2001-02-16	Spondylodeza tylna z instrumentarium DERO	1006	skolioza w chorobach ukladowych	7078	E	zespół Ehrlesa-Danlossa
511035	0916\2007	Sienkiewicz Agnieszka	2007-04-18	Spondylodeza przednia in situ	7078	zespół Ehrlesa-Danlossa	1003	E	skolioza wrodzona
517234	2382\2005	Wojtala Kacper	2005-11-08	Spondylodeza przednia " bone on bone"	7078	zespół Ehrlesa-Danlossa	1006	E	skolioza w chorobach ukladowych

## Sheet: MARFAN
NRP	ID_POBYTU	NZI	DATA_P	ZabiegiAll.TEKST	ROZC	ROZPOZ.TEKST	DRO1C		ROZPOZ_1.TEKST
509229	0502\2005	Bernat Grzegorz	2005-03-04	Usunięcie instrumentarium całości/części po spondylodezie	1006	skolioza w chorobach ukladowych	7067	M	zespół Marfana
519826	2466\2007	Czekaj Mateusz	2007-10-19	Spondylodeza przednia " bone on bone"	1006	skolioza w chorobach ukladowych		M	zespół Marfana
512162	2158\2002	Dąbkowska Sylwia	2002-09-26	Podciągnięcie	7067	zespół Marfana	1006	M	skolioza w chorobach ukladowych
504340	0885\2001	Derleta Karolina	2001-05-17	Spondylodeza tylna z instrumentarium DERO	7067	zespół Marfana	1006	M	skolioza w chorobach ukladowych
517476	0220\2006	Dombkowski Grzegorz	2006-02-09	Spondylodeza przednia " bone on bone"	1006	skolioza w chorobach ukladowych		M	zespół Marfana
508518	1530\2002	Filek Nina	2002-07-02	Podciągnięcie	7067	zespół Marfana	1006	M	skolioza w chorobach ukladowych
518599	1070\2007	Gródek Dariusz	2007-05-14	Spondylodeza tylna z instrumentarium innym	1006	skolioza w chorobach ukladowych		M	zespół Marfana???
518182	1767\2006	Kamiński Mateusz	2006-09-07	Spondylodeza przednia " bone on bone"	7067	zespół Marfana		M
508662	0412\2001	Kłos Anna	2001-02-23	Usunięcie instrumentarium całości/części po spondylodezie	1006	skolioza w chorobach ukladowych	7067	M	zespół Marfana
509727	0909\2000	Kucharczyk Łukasz	2000-06-06	Spondylodeza tylna z instrumentarium DERO	7067	zespół Marfana	10.5	M	zapalenie brzegów powiek
516888	0909\2006	Lilla Kamil	2006-05-29	Reoperacja po spondylodezie	7067	zespół Marfana	1006	M	skolioza w chorobach ukladowych
509761	0988\2000	Łętocha Dawid	2000-06-15	Spondylodeza tylna z instrumentarium DERO	7067	zespół Marfana	10.5	M	zapalenie brzegów powiek
514834	0108\2004	Niemczyk Ewelina	2004-01-15	Spondylodeza tylna z instrumentarium DERO	7067	zespół Marfana		M
510404	0192\2001	Puper Katarzyna	2001-02-08	Spondylodeza tylna z instrumentarium DERO	7067	zespół Marfana	10.5	M	zapalenie brzegów powiek
513773	0319\2005	Średnicki Janusz	2005-01-31	Spondylodeza przednia " bone on bone"	7067	zespół Marfana	1002	M	skolioza idiopatyczna
516112	2846\2004	Wojciechowska Paulina	2004-11-23	Spondylodeza przednia " bone on bone"	1006	skolioza w chorobach ukladowych		M	zespół Marfana
520116	0100\2008	Ząbek Marcin	2008-01-10	Spondylodeza przednia " bone on bone"	7067	zespół Marfana	1006	M	skolioza w chorobach ukladowych

## Sheet: tab.2
No of patient	previous treatment	Cobb angle thoracic	Cobb angle lumbar	kyphosis Th5-Th12	lordosis L1-L5	coronal balance Th1- CSL (mm)	Th12-L2 angle	trunk-shift	AVT1 thoracic	AVT2 lumbar	date of surgery	age at surgery (years)	surgery	extent of surgery	Cobb angle thoracic after surgery	Cobb angle lumbar after surgery	kyphosis Th5-Th12 after surgery	lordosis L1-L5 after surgery	coronal balance Th1- CSL (mm) after surgery	Th12-L2 angle after surgery	trunk-shift after surgery	AVT1 thoracic after surgery	AVT2 lumbar after surgery		Cobb angle thoracic follow up	Cobb angle lumbar follow up	kyphosis Th5-Th12 follow up	lordosis L1-L5 follow up	coronal balance Th1- CSL (mm) follow up	Th12-L2 angle follow up	trunk-shift follow up	AVT1 thoracic follow up	AVT2 lumbar follow up	Notes
																								follow up period
1	rehabilitation	83	50	98	78	10	-14	-20	75	20	16-02-2001	14	anterior+ posterior fusion (hooks,screws,wires)	Th3-L3	68	35	100	65	5	-19	-10	50		3.5	80	50	84	69	3	-24	0	45		good result
2	rehabilitation	142	108	117	58	5	-36	28	110	31	31-01-2007	14	posterior fusion - Harrington-Luque technique	Th5-L3	97	95	85	52	50	0	-5	60	63	2.5	96	78	135	90	12	-40	30	43	64	rod breakage, upper hooks failure - and progression of hyperkyphosis (only implants removal due to cardio-respiratory insufficiency)
3	brace, non-fusion Moe technique	120		70	77	15		17	77		27-03-2003	12	posterior fusion (derotational instrumentation)	Th2-L3	105		77	79	35	-9	20	52		5.5	100		77	71	42	-6	32	65		respiratory insufficiency during post-op
4	brace, non-fusion Moe technique	105	94	32	44	37	4	36	105	37	06-02-1998	15	Cranio-femoral traction + posterior fusion (hooks, wires)	Th5-L4	75	70	21	20	12	8	7.5	64	30	10	65	56	18	20	60	40	32	80	42	significant flat back
5	rehabilitation	92	76	112	63	22	-11	29	75	43	06-04-1994	15	posterior fusion (hooks, wires)	Th5-L1	77	70	90	43	53	-4	30	93	35	1	84	88	98	60	21	-8	28	55	25	hyperkyphosis
6	brace, non-fusion Moe technique	95	50	150	62	3	-7	19	51	7	06-06-1998	12	anterior and posterior fusion (with implants already used for Moe technique) )	TH2-Th12	90	40	170	66	15	-3	-8	40	15	2.5	95	50	180	90	15	-15	6	35	16	hyperkyphosis
7	brace, non-fusion Moe technique	90	40	80	38	32	40	15	65	0	25-11-1998	12	posterior fusion (hooks, wires)	Th3-L3	56	10	80	50	60	-1	25	21	3	9	81	15	115	29	60	0	5	46	0	hyperkyphosis (upper thoracic region)
8	rehabilitation	11^		84	20	**	40	4	18		01-06-1990	18	anterior and posterior fusion (screws)	Th10-L3	*		45	20	**	15				6	*		95	18	**	11	4			kyphoscoliosis - pedicle srews displacement and progression of kyphosis - reoperation
9	rehabilitation, brace	120	107	60	70	0	0	22	58	38	05-10-2001	7	anterior and posterior fusion (derotational instrumentation)	Th4-L4	65	78	50	60	32		18	40	32	7	84	84	52	12	40	25	45	80	40	decompensation, pseudoarthrosis - reoperations. Flat back
10	brace, non-fusion Moe technique	113	80	83	53	8	6	-8	71	28	15-02-2000	16	posterior fusion (hooks, screws)	Th4-Th12	93	70	110	62	25	-10	-20	85	35	7	100	65	120	49	5	-12	20	63	50	hyperkyphosis - occurred during Moe non-fusion procedures
11	rehabilitation, brace	135		94	52	18	4	45	140		11-10-2002	17	anterior release- craniofemoral traction-posterior fusion (hooks, screws)	Th3-L4	67		47	42	35	-12	30	120		6	67		65	44	12	-5	10	82		quite good result
		109.5	75.625	89.0909	55.9091	15	2.6	17	76.8182	25.5		13.8182			79.3	58.5	79.5455	50.8182	32.2	-3.5	8.75	62.5	30.4286	5.45455	85.2	60.75	94.4545	50.1818	27	-3.09091	19.2727	59.4	33.8571
		142	108	150	78	37	40	45	140	43		18			105	95	170	79	60	15	30	120	63	10	100	88	180	90	60	40	45	82	64
		83	40	32	20	0	-36	-20	18	0		7			56	10	21	20	5	-19	-20	21	3	1	65	15	18	12	3	-40	0	35	0
		19.8844	26.6509	31.1976	17.3174	12.3558	23.2436	18.9895	32.4771	15.3716		3.02715			16.0766	27.6612	40.2824	18.6431	18.3594	9.87983	18.3443	29.3494	18.6892	2.9	12.6386	23.7412	43.5646	28.1916	21.7613	22.1606	14.9939	17.2382	21.6674
		^ not included in mean Cobb angle of scoliosis (it was hyperkyphosis with little scoliosis)													* Cobb angle = 0 (surgery mainly due to hyperkyphosis)
															** coronal balance =0
